# Supplementary material for: Widespread phages of endosymbionts: Phage WO genomics and the proposed taxonomic classification of Symbioviridae
Source: PLoS Genet. 2022 Jun 6;18(6):e1010227. doi: 10.1371/journal.pgen.1010227 (PMC9203015; doi:10.1371/journal.pgen.1010227)
Supplement: S2 Table — wMhie, a Wolbachia endosymbiont from the nematode Madathamugadia hiepei, encodes four genes that are conserved throughout phage WO’s transcriptional regulation and replication/repair modules. Each gene is listed by locus tag, annotation, and nucleotide homology to prophage WOVitA1. (XLSX) [file pgen.1010227.s016.xlsx]

## Sheet: S2 Table
wMhie Locus Tag	Accession #	Phage WO gene		WOVitA1 homolog	Accession #	% Nucleotide Identity
GO685_02370	WQMP01000043	Hypothetical protein		gwv_1101	HQ906662.1	0.6938
GO685_04710	WQMP01000142	Hypothetical protein		gwv_1126	HQ906662.1	0.804
GO685_04715	WQMP01000142	AAA family ATPase		gwv_1125	HQ906662.1	0.8407
GO685_04720	WQMP01000142	AAA family ATPase		gwv_1124	HQ906662.1	0.8534
