# Supplementary material for: Widespread phages of endosymbionts: Phage WO genomics and the proposed taxonomic classification of Symbioviridae
Source: PLoS Genet. 2022 Jun 6;18(6):e1010227. doi: 10.1371/journal.pgen.1010227 (PMC9203015; doi:10.1371/journal.pgen.1010227)
Supplement: S3 Table — cifA and cifB are identified in Supergroups F and T. NCBI accession numbers and genomic coordinates (or locus tags) are provided for each locus. (XLSX) [file pgen.1010227.s017.xlsx]

## Sheet: S3 Table
Wolbachia	Supergroup	Accession #	Phylogenetic cif Type	cifA coordinates / locus tag	cifB coordinates / locus tag	Notes
wMov	F	CACREU010000116	Type I	1 -> 997	1,051 -> 4,470	Partial cifA; end of contig
wOc	F	CACPRP010000004	Type I	11,083 -> 9,626	9,606 -> 6,132	Both genes disrupted
wChem	T	CP061738.1	Type II	ID128_02375	ID128_02370
