# Supplementary material for: Widespread phages of endosymbionts: Phage WO genomics and the proposed taxonomic classification of Symbioviridae
Source: PLoS Genet. 2022 Jun 6;18(6):e1010227. doi: 10.1371/journal.pgen.1010227 (PMC9203015; doi:10.1371/journal.pgen.1010227)
Supplement: S4 Table — Megablast hits using default parameters and greater than >50% identity cutoff across the recombinase sequence are shown for WOCauB3 (sr1WO), WOVitA1 (sr2WO), WOMelB (sr3WO), and WOFol2 (sr4WO) in columns A-E. Column F lists the synteny of adjacent genes. Partial indicates that it is not a complete prophage, but genes support the associated classification. N/A indicates that the recombinase homolog lacks adjacent prophage genes and/or there is not enough genomic information to make a confident assessment. (XLSX) [file pgen.1010227.s018.xlsx]

## Sheet: S4 Table
Megablast Nucleotide Query: WOCauB3 Recombinase, >50% query coverage					Adjacent Gene Synteny
Description	Query Cover	E value	Per. ident	Accession
Wolbachia endosymbiont of Cadra cautella DNA, genome fragment 2 containing phage WOcauB3	1	0	100	AB478516.1	sr1WO
Candidatus Wolbachia massiliensis isolate PL13 chromosome	0.96	0	97.88	CP061738.1	N/A
Wolbachia pipientis strain wCin2USA1 chromosome, complete genome	0.96	0	97.7	CP072012.1	sr1WO with Undecim Cluster
Wolbachia endosymbiont wVitA of Nasonia vitripennis phage WOVitA2, complete sequence	0.96	0	97.7	HQ906663.1	sr1WO
Wolbachia endosymbiont of Cadra cautella DNA, genome fragment 1 containing phage WOcauB2	0.96	0	97.45	AB478515.1	sr1WO
Wolbachia endosymbiont of Carposina sasakii isolate wCauA chromosome, complete genome	0.96	0	96.45	CP041215.1	sr1WO with Undecim Cluster
Wolbachia endosymbiont of Drosophila ananassae strain W2.1 chromosome, complete genome	0.97	0	95.78	CP042904.1	sr1WO
Wolbachia sp. wRi, complete genome	0.97	0	95.78	CP001391.1	sr1WO
Wolbachia endosymbiont of Anopheles demeilloni isolate wAnD chromosome, complete genome	0.99	0	95.57	CP084694.1	N/A
Wolbachia pipientis isolate wNik chromosome	0.97	0	89.01	CP050530.1	N/A
Wolbachia endosymbiont of Drosophila mauritiana strain wMau chromosome, complete genome	0.96	0	87.39	CP034335.1	sr1WO, partial
Wolbachia endosymbiont of Drosophila mauritiana strain wMau chromosome, complete genome	0.96	0	87.39	CP034334.1	sr1WO, partial
Wolbachia endosymbiont of Drosophila simulans strain wMa isolate KB154 chromosome	0.97	0	87.35	CP069054.1	sr1WO, partial
Wolbachia pipientis strain wAlbB-HN2016 chromosome, complete genome	1	0	87.3	CP041924.1	sr1WO, partial
Wolbachia pipientis strain wAlbB-FL2016 chromosome, complete genome	1	0	87.3	CP041923.1	sr1WO, partial
Wolbachia pipientis wAlbB chromosome, complete genome	1	0	87.3	CP031221.1	sr1WO, partial
Wolbachia pipientis strain wAlbB-Q chromosome, complete genome	1	0	87.3	CP080546.1	sr1WO, partial
Wolbachia phage sr1WOdamA clone contig1 genomic sequence	0.92	0	85.71	KY695239.1	sr1WO, sequence gap
Wolbachia endosymbiont of Drosophila simulans wNo, complete genome	0.91	0	85.37	CP003883.1	sr1WO, partial
Megablast Nucleotide Query: WOVitA1 Recombinase, >50% query coverage					Adjacent Gene Synteny
Description	Query Cover	E value	Per. ident	Accession
Wolbachia endosymbiont wVitA of Nasonia vitripennis phage WOVitA1, complete sequence	1	0	100	HQ906662.1	sr2WO
Wolbachia phage WO, complete genome	0.96	0	100	KX522565.1	sr2WO
Wolbachia endosymbiont of Diaphorina citri isolate KPSwDi2567 chromosome, complete genome	0.96	0	100	CP048819.1	sr2WO
Wolbachia endosymbiont of Drosophila simulans wHa, complete genome	1	0	98.97	CP003884.1	sr2WO
Wolbachia endosymbiont of Diaphorina citri isolate dawsonii chromosome, complete genome	0.96	0	100	CP051608.1	sr2WO
Wolbachia endosymbiont of Diaphorina citri isolate KPSwDI05P26 chromosome	0.96	0	100	CP051266.2	sr2WO
Wolbachia endosymbiont of Diaphorina citri isolate KPSwDI10P38 chromosome	0.96	0	100	CP051265.2	sr2WO
Wolbachia endosymbiont of Diaphorina citri isolate KPSwDI15P40 chromosome	0.96	0	100	CP051264.2	sr2WO
Wolbachia endosymbiont of Chrysomya megacephala isolate wMeg chromosome, complete genome	0.97	0	99.13	CP021120.1	sr2WO
Wolbachia pipientis isolate wNik chromosome	0.96	0	99.13	CP050530.1	N/A
Wolbachia pipientis strain wIrr chromosome, complete genome	1	0	99.06	CP037426.1	N/A
Wolbachia endosymbiont of Drosophila simulans strain wTei isolate KB156 chromosome	1	0	99.06	CP069052.1	N/A
Wolbachia endosymbiont of Drosophila santomea strain wSan isolate KB161 chromosome	1	0	99.06	CP069060.1	sr2WO, partial
Wolbachia endosymbiont of Drosophila yakuba strain wYak isolate KB166 chromosome	1	0	99.06	CP069053.1	sr2WO, partial
Carcina quercana genome assembly, chromosome: 14	0.96	0	99	OU342440.1	not Wolbachia
Wolbachia endosymbiont of Drosophila mauritiana strain wMau chromosome, complete genome	0.96	0	98.88	CP034335.1	sr2WO, partial
Wolbachia endosymbiont of Drosophila mauritiana strain wMau chromosome, complete genome	0.96	0	98.88	CP034334.1	sr2WO, partial
Wolbachia endosymbiont of Drosophila simulans strain wMa isolate KB154 chromosome	0.96	0	98.88	CP069054.1	sr2WO, partial
Wolbachia endosymbiont of Anopheles demeilloni isolate wAnD chromosome, complete genome	0.97	0	98.38	CP084694.1	sr2WO, partial
Wolbachia endosymbiont of Drosophila simulans wNo, complete genome	0.96	0	98.42	CP003883.1	N/A
Wolbachia sp. wRi, complete genome	1	0	85.68	CP001391.1	sr2WO, partial
Wolbachia endosymbiont of Drosophila ananassae strain W2.1 chromosome, complete genome	1	0	86.22	CP042904.1	sr2WO, partial
Wolbachia pipientis isolate wStv chromosome	0.96	0	83.03	CP050531.1	N/A
Wolbachia endosymbiont of Cimex lectularius DNA, complete genome	0.99	0	79.81	AP013028.1	N/A
Megablast Nucleotide Query: WOMelB Recombinase					Adjacent Gene Synteny
Description	Query Cover	E value	Per. ident	Accession
Wolbachia pipientis strain wMel_ZH26 chromosome, complete genome	1	0	100	CP042445.1	sr3WO
Wolbachia pipientis strain wMel_I23 chromosome, complete genome	1	0	100	CP042444.1	sr3WO
Wolbachia pipientis strain wMel_N25 chromosome, complete genome	1	0	100	CP042446.1	sr3WO
Wolbachia endosymbiont of Aedes aegypti isolate wMel_GV_13 chromosome, complete genome	1	0	100	CP090948.1	sr3WO
Wolbachia endosymbiont of Aedes aegypti isolate wMel_GV_18 chromosome	1	0	100	CP090947.1	sr3WO
Wolbachia endosymbiont of Aedes aegypti isolate wMel_YK_18 chromosome	1	0	100	CP090946.1	sr3WO
Wolbachia endosymbiont of Aedes aegypti isolate wMel_Lab chromosome	1	0	100	CP090903.1	sr3WO
Wolbachia endosymbiont of Aedes aegypti isolate wMel_wC45_F10 chromosome	1	0	100	CP090901.1	sr3WO
Wolbachia endosymbiont of Aedes aegypti isolate wMel_wC45_F9 chromosome	1	0	100	CP090902.1	sr3WO
Wolbachia endosymbiont of Aedes aegypti isolate wMel_GV_2020 chromosome	1	0	100	CP090900.1	sr3WO
Wolbachia endosymbiont of Aedes aegypti isolate wMel_YK_2020 chromosome	1	0	100	CP090899.1	sr3WO
Wolbachia endosymbiont of Aedes aegypti isolate GV_2018_1 chromosome, complete genome	1	0	100	CP072672.1	not annotated
Wolbachia endosymbiont of Aedes aegypti isolate GV_2018_2 chromosome, complete genome	1	0	100	CP072671.1	not annotated
Wolbachia endosymbiont of Aedes aegypti isolate GV_2018_7 chromosome, complete genome	1	0	100	CP072666.1	not annotated
Wolbachia endosymbiont of Aedes aegypti isolate GV_2018_5 chromosome, complete genome	1	0	100	CP072668.1	not annotated
Wolbachia endosymbiont of Aedes aegypti isolate GV_2018_6 chromosome, complete genome	1	0	100	CP072667.1	not annotated
Wolbachia endosymbiont of Aedes aegypti isolate GV_2018_4 chromosome, complete genome	1	0	100	CP072669.1	not annotated
Wolbachia endosymbiont of Aedes aegypti isolate GV_2018_3 chromosome, complete genome	1	0	100	CP072670.1	not annotated
Wolbachia endosymbiont of Drosophila melanogaster isolate wMel chromosome, complete genome	1	0	100	CP046925.1	sr3WO
Wolbachia endosymbiont of Drosophila melanogaster isolate wMelCS_b chromosome, complete genome	1	0	100	CP046924.1	sr3WO
Wolbachia endosymbiont of Drosophila melanogaster isolate wMelOctoless chromosome, complete genome	1	0	100	CP046923.1	sr3WO
Wolbachia endosymbiont of Drosophila melanogaster isolate wMelPop2 chromosome, complete genome	1	0	100	CP046922.1	sr3WO
Wolbachia endosymbiont of Drosophila melanogaster isolate wMelpop chromosome, complete genome	1	0	100	CP046921.1	sr3WO
Wolbachia endosymbiont of Drosophila melanogaster, complete genome	1	0	100	AE017196.1	sr3WO
Wolbachia endosymbiont of Drosophila simulans wAu genome assembly, chromosome: 1	1	0	99.93	LK055284.1	sr3WO
Wolbachia endosymbiont of Drosophila simulans strain wAu isolate KB177 chromosome	1	0	99.93	CP069055.1	sr3WO
Wolbachia endosymbiont of Drosophila incompta strain wInc_SM genome	1	0	99.8	CP011149.1	sequence gap
Wolbachia endosymbiont of Drosophila incompta strain wInc_Cu genome	1	0	99.8	CP011148.1	sequence gap
Wolbachia endosymbiont of Drosophila ananassae strain W2.1 chromosome, complete genome	1	0	90.51	CP042904.1	sr3WO
Wolbachia sp. wRi, complete genome	1	0	90.51	CP001391.1	sr3WO
Wolbachia phage WO genomic sequence	0.99	0	86.23	MW788654.1	sequence gap
Wolbachia endosymbiont of Diaphorina citri isolate KPSwDi2567 chromosome, complete genome	1	0	86.27	CP048819.1	N/A; sr3WO partial
Wolbachia endosymbiont of Diaphorina citri isolate dawsonii chromosome, complete genome	0.99	0	86.27	CP051608.1	N/A; sr3WO partial
Wolbachia endosymbiont of Diaphorina citri isolate KPSwDI05P26 chromosome	0.99	0	86.27	CP051266.2	N/A; sr3WO partial
Wolbachia endosymbiont of Diaphorina citri isolate KPSwDI10P38 chromosome	1	0	86.27	CP051265.2	N/A; sr3WO partial
Wolbachia endosymbiont of Diaphorina citri isolate KPSwDI15P40 chromosome	1	0	86.27	CP051264.2	N/A; sr3WO partial
Carcina quercana genome assembly, chromosome: 14	0.99	0	86.16	OU342440.1	not Wolbachia
Wolbachia endosymbiont of Spodoptera picta strain Spic_B chromosome, complete genome	0.98	0	86.02	CP067976.1	N/A
Wolbachia endosymbiont of Drosophila simulans wNo, complete genome	0.97	0	86.13	CP003883.1	sr3WO, partial
Wolbachia endosymbiont of Culex quinquefasciatus Pel strain wPip complete genome	1	0	85.67	AM999887.1	sr3WO
Wolbachia endosymbiont of Corcyra cephalonica isolate SYLI2103 chromosome, complete genome	0.99	0	85.76	CP087954.1	sr3WO
Mimumesa dahlbomi genome assembly, chromosome: 12	0.98	0	85.78	OU824124.1	not Wolbachia
Wolbachia endosymbiont of Wiebesia pumilae isolate MIAOwWpum chromosome, complete genome	1	0	85.41	CP054557.1	sr3WO
Wolbachia endosymbiont wVitA of Nasonia vitripennis phage WOVitA4, complete sequence	0.98	0	85.64	HQ906664.1	sr3WO
Ochlodes sylvanus genome assembly, chromosome: 22	0.99	0	85.58	FR990145.1	not Wolbachia
Laothoe populi genome assembly, chromosome: 12	0.97	0	85.68	HG992158.1	not Wolbachia
Wolbachia pipientis strain wIrr chromosome, complete genome	0.99	0	85.34	CP037426.1	sr3WO
Wolbachia endosymbiont of Carposina sasakii isolate wCauA chromosome, complete genome	0.98	0	85.26	CP041215.1	sr3WO
Wolbachia endosymbiont of Drosophila simulans strain wTei isolate KB156 chromosome	0.99	0	84.99	CP069052.1	sr3WO
Wolbachia endosymbiont of Drosophila santomea strain wSan isolate KB161 chromosome	0.99	0	84.99	CP069060.1	sr3WO
Wolbachia endosymbiont of Drosophila yakuba strain wYak isolate KB166 chromosome	0.99	0	84.99	CP069053.1	sr3WO
Wolbachia pipientis strain wCin2USA1 chromosome, complete genome	1	0	85.24	CP072012.1	sr3WO
Wolbachia endosymbiont of Ceratosolen solmsi strain wSol degenerated bacteriophage WO genomic sequence	0.99	0	84.78	KC955252.1	sr3WO
Wolbachia endosymbiont of Ceratosolen solmsi isolate MIAOwCsol chromosome	0.99	0	84.78	CP054598.1	sr3WO
Laothoe populi genome assembly, chromosome: W	0.99	0	84.8	HG992162.1	not Wolbachia
Craniophora ligustri genome assembly, chromosome: 15	0.99	0	84.73	LR990969.1	not Wolbachia
Wolbachia pipientis strain wAnM chromosome, complete genome	0.99	0	84.98	CP084693.1	N/A
Limenitis camilla genome assembly, chromosome: W	0.99	0	84.55	LR990254.1	not Wolbachia
Wolbachia endosymbiont of Drosophila innubila isolate 11 chromosome, complete genome	0.99	0	84.24	CP076228.1	N/A
Wolbachia endosymbiont of Anopheles demeilloni isolate wAnD chromosome, complete genome	0.65	0	89.57	CP084694.1	N/A
Hylaea fasciaria genome assembly, chromosome: 1	0.78	0	85.68	LR990193.1	not Wolbachia
Wolbachia endosymbiont of Drosophila simulans wHa, complete genome	0.98	0	87.58	CP003884.1	sr3WO
Seladonia tumulorum genome assembly, chromosome: 6	0.98	0	86.7	OU565271.1	not Wolbachia
Wolbachia phage WO DNA, prophage region in Wolbachia sp. wKue	0.98	0	86.35	AB036666.1	sr3WO
Wolbachia pipientis isolate wStv chromosome	0.78	0	83.11	CP050531.1	N/A; adjacent to sr3WO
Wolbachia endosymbiont of Chrysomya megacephala isolate wMeg chromosome, complete genome	0.64	0	83.49	CP021120.1	N/A
Megablast Nucleotide Query: WOFol2 Recombinase					Adjacent Gene Synteny
Description	Query Cover	E value	Per. ident	Accession
Wolbachia endosymbiont of Folsomia candida strain Berlin, complete genome	1	0	100	CP015510.2	sr4WO
