# Supplementary material for: Widespread phages of endosymbionts: Phage WO genomics and the proposed taxonomic classification of Symbioviridae
Source: PLoS Genet. 2022 Jun 6;18(6):e1010227. doi: 10.1371/journal.pgen.1010227 (PMC9203015; doi:10.1371/journal.pgen.1010227)
Supplement: S5 Table — Sr2WO recombinase sequences are adjacent to core bacterial genes in the Wolbachia chromosome (defined as the 5’-end of the prophage region). The adjacent bacterial genes in the wPip genome, a B-Wolbachia that lacks sr2WO prophages, correlate with 3’- boundaries of the predicted prophage or WO-like Island region. prsA refers to ribose-phosphate diphosphokinase; tkt refers to transkelotase; tpiA refers to triose-phosphate isomerase; murD refers to UDP-N-acetylmuramoylalanine: D-glutamate ligase. (XLSX) [file pgen.1010227.s019.xlsx]

## Sheet: S5 Table
Wolbachia	NCBI Accession	Vitrivirus (sr2WO) Recombinase Locus Tag	5' Flanking Wolbachia Gene	Homologous wPip Locus Tag (AM999887.1)	3' Flanking Wolbachia Gene	Homologous wPip Locus Tag (AM999887.1)	Predicted Prophage Region
wDi	CP051608.1	FK497_00720	prsA	WP0227	tkt	WP0229	FK497_00720 --> FK497_01010
wDi KPSwDI10P38	CP051265.2	HGO49_00720	prsA	WP0227	tkt	WP0229	HGO49_00720 --> HGO49_00970
wDi KPSwDI15P40	CP051264.2	HGO48_00720	prsA	WP0227	tkt	WP0229	HGO48_00720 --> HGO48_00970
wMeg	CP021120.1	CAI20_06095	tpiA	WP0532	murD	WP0533	CAI20_06095 --> CAI20_06395
wMeg	CP021120.1	CAI20_01760	ferredoxin--NADP(+) reductase	WP1010	GTA terminase	WP1013	CAI20_01760 --> CAI20_01645
wMau	CP034335.1	EJB00_04670	murD	WP0533	tpiA	WP0532	EJB00_04670 --> EJB00_04555
wMau	CP034334.1	EJA99_04685	murD	WP0533	tpiA	WP0532	EJA99_04685 --> EJA99_04570
wMa	CP069054.1	WwMa_09650	murD	WP0533	tpiA	WP0532	WwMa_09650 --> WwMa_09860
