# Supplementary material for: Widespread phages of endosymbionts: Phage WO genomics and the proposed taxonomic classification of Symbioviridae
Source: PLoS Genet. 2022 Jun 6;18(6):e1010227. doi: 10.1371/journal.pgen.1010227 (PMC9203015; doi:10.1371/journal.pgen.1010227)
Supplement: S7 Table — The annotation of Wolbachia’s distributed GTA genes is based on a BLASTP against NCBI Conserved Domains; E-values are listed in column B. (XLSX) [file pgen.1010227.s021.xlsx]

## Sheet: S7 Table
Wolbachia GTA gene	NCBI Conserved Domain E-value
Major capsid	3.95e-102
Portal	1.12e-76
TIM Barrel	1.06e-161
Head-tail connector	3.44e-12
BRO599	2.86e-108
Prohead protease	7.2e-37
