# Supplementary material for: Widespread phages of endosymbionts: Phage WO genomics and the proposed taxonomic classification of Symbioviridae
Source: PLoS Genet. 2022 Jun 6;18(6):e1010227. doi: 10.1371/journal.pgen.1010227 (PMC9203015; doi:10.1371/journal.pgen.1010227)
Supplement: S8 Table — Attribution information is listed for each thumbnail image in Fig 6. (XLSX) [file pgen.1010227.s022.xlsx]

## Sheet: Sheet1
Thumbnail	Image Description	Source URL	Attribution	License
1 & 2	Paramecium bursaria	https://commons.wikimedia.org/wiki/File:Paramecium_bursaria_001.jpg	Picturepest	CC BY 2.0
3	Wastewater treatment	https://commons.wikimedia.org/wiki/File:Taskila_Wastewater_Treatment_Plant_Oulu_20150614_04.JPG	Estormiz	Public domain
4	Indian Ocean	https://www.publicdomainpictures.net/en/view-image.php?image=378837&picture=view-of-swells-on-the-indian-ocean	Lynn Greyling	Public domain
5	Fish farm	https://commons.wikimedia.org/wiki/File:CSIRO_ScienceImage_11399_Fish_Farm.jpg	CSIRO	CC BY 3.0
6	Brontispa longissima	https://commons.wikimedia.org/wiki/File:Brontispa_longissima.jpg	Cameron Brumley, DAFWA	CC BY 3.0 AU
7	Human silhouette	https://commons.wikimedia.org/wiki/File:Silhouette_of_a_standing_man.svg	Mette Aumala	Public domain
8	Aedes albopictus	https://en.wikipedia.org/wiki/Aedes_albopictus#/media/File:CDC-Gathany-Aedes-albopictus-1.jpg	CDC	Public domain
9	Drosophila simulans	https://www.biolib.cz/en/image/id322886/	Ivo Antušek	Public domain
